# Supplementary material for: Social structure and relatedness in the fringe-lipped bat (Trachops cirrhosus)
Source: R Soc Open Sci. 2020 Apr 15;7(4):192256. doi: 10.1098/rsos.192256 (PMC7211832; doi:10.1098/rsos.192256)
Supplement: R script [file rsos192256supp1.R]

# Social structure analysis in Trachops cirrhosus     
# Gerry Carter, Victoria Flores

# first install the following packages

# load packages-----
library(asnipe)
library(sna)
library(tidyverse)
library(stringr)
library(igraph)
library(vegan)
library(cowplot)


# find folder "Trachops_data"
# set this folder as the working directory by selecting any file inside it when prompted 
setwd(dirname(file.choose()))  
# or change and the local address below
setwd('~/Dropbox/Dropbox/_working/_ACTIVE/_collaborators/Victoria/data/published/Trachops_data01')

# avoid scientific notation
options(scipen=6)

# set number of permutations for tests-----
#perms <- 2 # for testing
perms <- 5000

# functions-----

# function to get standard error
se <- function(x) {sqrt(var(x,na.rm=TRUE)/length(na.omit(x)))}

# function to get getting coefficient of variation 
get_cv <- function(x){ sd(x,na.rm=T)/mean(x,na.rm=T)}

# create function for testing preferred relationships using permuted networks
#To test this, we define "preferred relationships" as having a coefficient of variation (standard deviation/ mean) of association (simple ratio index) that is greater than expected by chance (random associations). In other words, the distribution of association (time spent together) is greater than expected by chance. 

test_cv <- function(network=network, networks_perm=networks_perm, label=label){ 
  cv <- get_cv(network)
  perms <- dim(networks_perm)[1]
  for (i in 1:perms){
    diag(networks_perm[i,,]) <- NA
  }
  expected.cv <- apply(networks_perm, 1, get_cv)
  p.value <- sum((abs(expected.cv) > abs(cv)))/perms
  plot <- ggplot(data=as.data.frame(expected.cv), aes(expected.cv)) + 
    geom_histogram(col="black", fill="lightblue") + 
    ggtitle(paste(label,"social differentiation (p = ", p.value,")",sep=""))+
    theme(plot.title = element_text(hjust = 0.5))+
    labs(x="Coefficient of variation for association (SD/mean)", y="Count")+
    geom_vline(xintercept=cv, color="red", size=1)
  return(plot)
}

# create function for taking relatedness as a dataframe and creating a relatedness matrix for bats that are in the network, sorted by bat
get_relatedness_matrix <- function(relatedness=relatedness, network=network){
  library(igraph)
  r <- graph.data.frame(relatedness, directed= F)
  relatedness.m <- get.adjacency(r,type="both",attr='relatedness',sparse=FALSE)
  detach(package:igraph)
  subset.relatedness.m <- subset(relatedness.m, rownames(relatedness.m) %in% rownames(network), select=c(colnames(relatedness.m) %in% colnames (network)))
  subset.relatedness.m <- subset.relatedness.m[order(rownames(subset.relatedness.m)),order(colnames(subset.relatedness.m))]
  return(subset.relatedness.m)
}

# create function for subsetting network by relatedness
subset_network_relatedness <- function(network=network, relatedness.m=relatedness.m){ 
  subset.network <- subset(network, rownames(network) %in% rownames(relatedness.m), select=c(colnames(network) %in% colnames (relatedness.m)))
  subset.network <- subset.network[order(rownames(subset.network)),order(colnames(subset.network))]
  return(subset.network)
}

# create function for making node-permuted networks
get_node_permutations <- function(network, permutations=5000) {
  networks_perm <- array(NA,c(permutations,nrow(network),ncol(network)))
  library(sna)
  for (i in 1:permutations) {
    networks_perm[i,,] <- rmperm(network)
  }
  detach("package:sna")
  return(networks_perm)
}

# datastream permutation test of relatedness
test_relatedness <- function(gbi, network, relatedness.m, networks_perm){
  if (length(unique(colnames(relatedness.m)))==length(unique(colnames(gbi)))){
    #if all bats are in relatedness matrix then permute network
    network <- network[order(colnames(network)),order(colnames(network))]
    networks_perm <- networks_perm[,order(colnames(network)),order(colnames(network))]
    if (any(colnames(relatedness.m) != colnames(network))) { stop("Mismatched networks")}
    out <- mrqap.custom.null(network~relatedness.m, random.y= networks_perm, test.statistic = "beta")
  }
  #but if not, then make new network of bats in r matrix and permute that
  else {
    subset <- which(colnames(network) %in% colnames(relatedness.m))
    network <- network[subset,subset]
    networks_perm <- networks_perm[,subset,subset]
    network <- network[order(colnames(network)),order(colnames(network))]
    networks_perm <- networks_perm[,order(colnames(network)),order(colnames(network))]
    if (any(colnames(relatedness.m) != colnames(network))) { stop("Mismatched networks")}
    out <- mrqap.custom.null(network~relatedness.m, random.y= networks_perm, test.statistic = "beta")
  }
  return(out)
}

# create function for plotting relatedness vs SRI
plot_SRI_relatedness <- function(network=network, relatedness.m= relatedness.m, label= label){
  diag(network) <- NA
  diag(relatedness.m) <- NA
  network[lower.tri(network)] <- NA
  relatedness.m[lower.tri(relatedness.m)] <- NA
  rdf <- as.data.frame(cbind(as.vector(network),as.vector(relatedness.m)))
  colnames(rdf) <- c("SRI","Relatedness") 
  rplot <- ggplot(data=rdf, aes(x=rdf[,2], y=rdf[,1])) + 
    geom_point(alpha=0.05) + 
    geom_smooth(method=lm)+
    theme(plot.title = element_text(hjust = 0.5))+
    theme_classic()+
    ggtitle(label) +
    labs(x="Relatedness", y="Association (simple ratio index)")
  return(rplot)
}

# create function for creating dyadic SRI and relatedness vectors
write_SRI_relatedness <- function(network=network, relatedness.m= relatedness.m, label=label){
  diag(network) <- NA
  diag(relatedness.m) <- NA
  network[lower.tri(network)] <- NA
  relatedness.m[lower.tri(relatedness.m)] <- NA
  rdf <- as.data.frame(cbind(as.vector(network),as.vector(relatedness.m)))
  colnames(rdf) <- c("SRI","relatedness") 
  rdf <- rdf[complete.cases(rdf),]
  rdf$datset <- rep(label,nrow(rdf))
  return(rdf)
}


# DESCRIBE DATA --------------------------------------------------------

# IMPORT DATA-----
# import associations by group
temp <- read.csv("Trachops_groups.csv", stringsAsFactors = F, row.names=1)

# get individual attributes
bat.data <- read.csv("Trachops_attributes.csv", stringsAsFactors = F)

# get relatedness
raw.relatedness <- read.csv("Trachops_TrioML.csv", stringsAsFactors = F)

# get juvenile records for looking at philopatry
juveniles <- read.csv( "Trachops_juveniles.csv", stringsAsFactors = F)

# get 9 groups with two reproductive males with forearm crusts
males_together <- read.csv( "Trachops_two_crusty_males.csv", stringsAsFactors = F)


str(temp) #inspect import, 106 obs
# rows are groups, columns are variables followed by individuals

# what are the populations and sites?
unique(temp$Population)
unique(temp$Location)

# make dataframe of group observations called "groups"
groups <- temp[,1:4]
groups$group <-rownames(temp) 
str(groups)

# GROUP SIZE----
# what's the mean, median, range of group sizes?

mean(groups$Group.Size) # 4 bats

median(groups$Group.Size) # 4 bats

range(groups$Group.Size) # 1 to 13


# what are the groups?
unique(groups$group)
last.group <- unique(groups$group)[length(unique(groups$group))]  

# make dataframe of individual bat observations (obs)
obs <- na.omit(gather(as.data.frame(t(as.matrix(temp[5:ncol(temp)])), stringsAsFactors =F ), group, bat, G1:last.group, factor_key=F))
head(obs)
str(obs)

# add info to obs
obs$pop <- groups$Population[match(obs$group, groups$group)]
obs$date <-  groups$CaptureDate[match(obs$group, groups$group)]
obs$size <-  groups$Group.Size[match(obs$group, groups$group)]
obs$location <-  groups$Location[match(obs$group, groups$group)]
obs$date <- as.Date(obs$date, "%m/%d/%y")
head(obs)

# inspect observations
unique(obs$group)
length(unique(obs$group)) #106

# inspect bats
unique(obs$bat)
length(unique(obs$bat)) #157

# inspect populations and locations
unique(obs$pop)
unique(obs$location)

# inspect group sizes
unique(obs$size)

# inspect obs dates
sort(unique(obs$date))

# start and end of study
range(obs$date)

# get obs in each population
plr <- obs[which(obs$pop=="PLR"),]


# how many observations in each population?
nrow(plr) #385

#how many observations in each population?
length(unique(plr$bat)) #133

# ok, now let's add individual attribute data
str(bat.data)
nrow(bat.data)==length(unique(bat.data$BatId)) # each bat listed once

# get males and females
females <- bat.data$BatId[which(bat.data$Sex=="F" | bat.data$Sex=="f")]
males <- bat.data$BatId[which(bat.data$Sex=="M" | bat.data$Sex=="m")]

length(females)
length(males)

# when do bats become adults
bat.data$FirstCapture <- as.Date(bat.data$FirstCapture, "%m/%d/%y")
bat.data$LastCaptureJuv <- as.Date(bat.data$LastCaptureJuv, "%m/%d/%y")
range(bat.data$LastCaptureJuv-bat.data$FirstCapture, na.rm = T)

obs$name <- bat.data$Name[match(obs$bat, bat.data$BatId)]
obs$sex <- bat.data$Sex[match(obs$bat, bat.data$BatId)]
obs$sex[which(obs$sex=="f")] <- "F"
obs$sex[which(obs$sex=="m")] <- "M"

obs$first.capture <- as.Date(bat.data$FirstCapture[match(obs$bat, bat.data$BatId)], "%m/%d/%y")

# fix ages
obs$age.first.capture <- toupper(bat.data$Age.at.first.capture[match(obs$bat, bat.data$BatId)])
obs$age.first.capture[which(obs$age.first.capture=="JUV")] <- "J"
obs$age.first.capture[which(obs$age.first.capture=="")] <- NA
obs$age.first.capture[which(obs$age.first.capture=="N/A")] <- NA
unique(obs$age.first.capture)
obs$days.since.first.capture <- as.numeric(obs$date - obs$first.capture)
obs$days.since.first.capture[which(obs$days.since.first.capture<0)] <- NA

obs$age <- obs$age.first.capture
obs$age[which(obs$age=="J" & obs$days.since.first.capture>100)] <- "SA"
obs$age[which(obs$days.since.first.capture>300)] <- "A"
# this 100 day mark is based on average days until epiphyseal gap closes in Artibeus jamaicensis

ggplot(data=obs)+
  geom_histogram(aes(x=days.since.first.capture, fill=age), color="black")

# philopatry----
# look for cases of philopatry based on mark-recapture data

# look for juveniles
all.obs <- obs
str(all.obs)
juvs <- all.obs[which(all.obs$age.first.capture=="J"),]
juvs.adults <- juvs[which(juvs$days.since.first.capture>365),]

juv2 <- summarize(group_by(juvs, name), sex=first(sex))
summary(juv2$sex)

juvs.adults2 <- summarize(group_by(juvs.adults, name), sex=first(sex))
summary(juvs.adults2$sex)

length(unique(juvs$name))
unique(juvs.adults$name)

str(obs)

# check sex
unique(obs$sex)

#inspect first capture dates
sort(unique(obs$first.capture))
# first captured bat in study was June 20, 2007

# define types of dyads
all.obs <- obs
ad.obs <- subset(obs, obs$age!= "J") # all dyads excluding juveniles
ff.obs <- subset(ad.obs, ad.obs$sex== "F") # female-female dyads
mm.obs <- subset(ad.obs, ad.obs$sex== "M") # male-male dyads

str(all.obs) #415 obs of bats
str(ad.obs) # 377 obs of bats
str(ff.obs) # 184 obs of females
str(mm.obs) # 193 obs of males

# add relatedness data
str(raw.relatedness)

# relatedness estimates are based on triadic maximum likelihood
# relabel
colnames(raw.relatedness)= c("ID1","ID2","relatedness")

# how many bats used in relatedness estimates
length(unique(raw.relatedness$ID1)) 
# relatedness was estimated for 476 genotyped individuals

# only include relatedness for bats in observations
relatedness <- raw.relatedness[which(raw.relatedness$ID1 %in% all.obs$bat & raw.relatedness$ID2 %in% all.obs$bat),] 

# social network analysis----

# first let's set the threshold for number of times a bat needs to be seen to include it
# we can vary this from 1 to 4

threshold <- 4

# all adults-----

# make network
ad.gbi <- get_group_by_individual(transmute(ad.obs, ID= ad.obs$bat, Group=ad.obs$group), data_format="individuals")
ad.gbi <- ad.gbi[,which(colSums(ad.gbi)>=threshold)]
ad.gbi <- ad.gbi[which(rowSums(ad.gbi)>0),]
ad.groups <- groups[which(groups$group %in% rownames(ad.gbi)),]
ad.groups$date <- as.Date(ad.groups$CaptureDate, "%m/%d/%y")
ad.groups$location.year <- paste(ad.groups$Location, substring(as.character(ad.groups$date), 1,4), sep=".")
ad.groups$pop.year <- paste(ad.groups$Population, substring(as.character(ad.groups$date), 1,4), sep=".")
ad.network <- get_network(association_data=ad.gbi, 
                          data_format = "GBI", 
                          association_index = "SRI", 
                          identities = NULL, 
                          which_identities = NULL, 
                          times = NULL, 
                          locations =  ad.groups$location.year,
                          which_locations = NULL, 
                          start_time = NULL, 
                          end_time = NULL, 
                          classes = NULL, 
                          which_classes = NULL)

# get kinship
ad.relatedness.m <- get_relatedness_matrix(relatedness, ad.network)

ad.network2 <- subset_network_relatedness(network=ad.network, relatedness.m=ad.relatedness.m)
colnames(ad.relatedness.m)==colnames(ad.network2)
ad.network2.binary <- ifelse(ad.network2==0, 0, 1)
ad.relatedness.m.binary <- ifelse(ad.relatedness.m>0.25, 1, 0)


ad.mantel1 <- mantel(ad.network2, ad.relatedness.m, na.rm=T)
ad.mantel2 <- mantel(ad.network2.binary, ad.relatedness.m)
ad.mantel3 <- mantel(ad.network2.binary, ad.relatedness.m.binary)


ad.networks_nodeperm <- get_node_permutations(ad.network2, perms)

ad.relatedness.test <- test_relatedness(gbi=ad.gbi, network=ad.network2, relatedness.m=ad.relatedness.m, networks_perm = ad.networks_nodeperm)
ad.relatedness.test

ad.networks_dataperm_population <- network_permutation(ad.gbi,data_format= "GBI", permutations= perms, returns=1, association_index = "SRI",locations = ad.groups$pop.year, within_location = TRUE)

ad.relatedness.test.data.population <- test_relatedness(gbi=ad.gbi, network=ad.network2, relatedness.m=ad.relatedness.m, networks_perm = ad.networks_dataperm_population)
ad.relatedness.test.data.population

ad.networks_dataperm_location <- network_permutation(ad.gbi,data_format= "GBI", permutations= perms, returns=1, association_index = "SRI", locations = ad.groups$location.year, within_location = TRUE)

ad.relatedness.test.data.location <- test_relatedness(gbi=ad.gbi, network=ad.network2, relatedness.m=ad.relatedness.m, networks_perm = ad.networks_dataperm_location)
ad.relatedness.test.data.location

# plot test results
ad.cv.plot <- test_cv(ad.network, networks_perm = ad.networks_dataperm_location, label="ad. ")
test_cv(ad.network, networks_perm = ad.networks_dataperm_population, label="ad. ")

# compile data
ad.output <- data.frame(threshold=threshold)
ad.output$n.obs <- sum(ad.gbi)
ad.output$n.groups <- nrow(ad.gbi)
ad.output$n.bats <- ncol(ad.gbi)
ad.output$locations <- length(unique(ad.groups$Location))
ad.output$mean.sri <- mean(ad.network, na.rm = T)
ad.output$cv <- get_cv(ad.network)
ad.output$density <- sum(ad.network2.binary)/(dim(ad.network2.binary)[1]*(dim(ad.network2.binary)[1]-1)*0.5)
ad.output$cv_pvalue <- gsub(")","",unlist(strsplit(ad.cv.plot$labels$title,"= ",")"))[2])
ad.output$relatedness_association_beta <- ad.relatedness.test$coefficients[2]
ad.output$node_perm_pvalue <- ad.relatedness.test$P.values[2]
ad.output$data_perm_pop_pvalue <- ifelse(ad.relatedness.test.data.population$P.values[2]==0,paste("<",1/perms),ad.relatedness.test.data.population$P.values[2])
ad.output$data_perm_loc_pvalue <- ifelse(ad.relatedness.test.data.location$P.values[2]==0,paste("<",1/perms),ad.relatedness.test.data.location$P.values[2])
ad.output$mantel.num.stat <- ad.mantel1$statistic
ad.output$mantel.num.p <- ad.mantel1$signif 
ad.output$mantel.bin.stat <- ad.mantel2$statistic
ad.output$mantel.bin.p <- ad.mantel2$signif 
ad.output$mantel.bin2.stat <-ad.mantel3$statistic
ad.output$mantel.bin2.p <- ad.mantel3$signif 


# female-female dyads------

label <- "female-female dyads"

# first let's set the threshold for number of times a bat needs to be seen to include it

# get group by individual matrices
ff.gbi <- get_group_by_individual(transmute(ff.obs, ID= ff.obs$bat, Group=ff.obs$group), data_format="individuals")
str(ff.gbi) # 108 group observations, 172 bats

# adjust gbi for threshold
ff.gbi <- ff.gbi[,which(colSums(ff.gbi)>=threshold)]
ff.gbi <- ff.gbi[which(rowSums(ff.gbi)>0),]

# select groups in gbi
ff.groups <- groups[which(groups$group %in% rownames(ff.gbi)),]

# check that groups dataframe matches groups in gbi
rownames(ff.gbi)==ff.groups$group

# create location-year variable for permuting bats within location/pop and year
ff.groups$date <- as.Date(ff.groups$CaptureDate, "%m/%d/%y")
ff.groups$location.year <- paste(ff.groups$Location, substring(as.character(ff.groups$date), 1,4), sep=".")
ff.groups$pop.year <- paste(ff.groups$Population, substring(as.character(ff.groups$date), 1,4), sep=".")
str(ff.groups)

# get network
ff.network <- get_network(association_data=ff.gbi, 
                         data_format = "GBI", 
                         association_index = "SRI", 
                         identities = NULL, 
                         which_identities = NULL, 
                         times = NULL, 
                         locations =  ff.groups$location.year,
                         which_locations = NULL, 
                         start_time = NULL, 
                         end_time = NULL, 
                         classes = NULL, 
                         which_classes = NULL)

# the values in this network are the simple ratio index which =
# the number of times individuals a and b were observed together divided by:
# number of: times a was seen without b + times b was seen without a + times a and b observed at same time but not together

#_get relatedness of bats in network
ff.relatedness.m <- get_relatedness_matrix(relatedness, ff.network)

# adjust newtork to include just bats with known relatedness
ff.network2 <- subset_network_relatedness(network=ff.network, relatedness.m=ff.relatedness.m)

# test
colnames(ff.relatedness.m)==colnames(ff.network2)

# make binary social network 
ff.network2.binary <- ifelse(ff.network2==0, 0, 1)

# make binary relatedness network
ff.relatedness.m.binary <- ifelse(ff.relatedness.m>0.25, 1, 0)

# mantel tests
ff.mantel1 <- mantel(ff.network2, ff.relatedness.m)
ff.mantel2 <- mantel(ff.network2.binary, ff.relatedness.m)
ff.mantel3 <- mantel(ff.network2.binary, ff.relatedness.m.binary)

# get node permuted networks
ff.networks_nodeperm <- get_node_permutations(ff.network2, perms)

# get node perm results
ff.relatedness.test <- test_relatedness(gbi=ff.gbi, network=ff.network2, relatedness.m=ff.relatedness.m, networks_perm = ff.networks_nodeperm)
ff.relatedness.test

# test against datastream permuted networks (within population and year)
ff.networks_dataperm_population <- network_permutation(ff.gbi,data_format= "GBI", permutations= perms, returns=1, association_index = "SRI", 
                                                      locations = ff.groups$pop.year,
                                                      within_location = TRUE)

ff.relatedness.test.data.population <- test_relatedness(gbi=ff.gbi, network=ff.network2, relatedness.m=ff.relatedness.m, networks_perm = ff.networks_dataperm_population)
ff.relatedness.test.data.population

# test against datastream permuted networks (within location and year)
ff.networks_dataperm_location <- network_permutation(ff.gbi,data_format= "GBI", permutations= perms, returns=1, association_index = "SRI", 
                                                    locations = ff.groups$location.year,
                                                    within_location = TRUE)

ff.relatedness.test.data.location <- test_relatedness(gbi=ff.gbi, network=ff.network2, relatedness.m=ff.relatedness.m, networks_perm = ff.networks_dataperm_location)
ff.relatedness.test.data.location

# plot test results
ff.cv.plot <- test_cv(ff.network, networks_perm = ff.networks_dataperm_location, label="ff. ")
test_cv(ff.network, networks_perm = ff.networks_dataperm_population, label="ff. ")


# compile data

ff.output <- data.frame(threshold=threshold)
ff.output$n.obs <- sum(ff.gbi)
ff.output$n.groups <- nrow(ff.gbi)
ff.output$n.bats <- ncol(ff.gbi)
ff.output$locations <- length(unique(ff.groups$Location))
ff.output$mean.sri <- mean(ff.network, na.rm = T)
ff.output$cv <- get_cv(ff.network)
ff.output$density <- sum(ff.network2.binary)/(dim(ff.network2.binary)[1]*(dim(ff.network2.binary)[1]-1)*0.5)
ff.output$cv_pvalue <- gsub(")","",unlist(strsplit(ff.cv.plot$labels$title,"= ",")"))[2])
ff.output$relatedness_association_beta <- ff.relatedness.test$coefficients[2]
ff.output$node_perm_pvalue <- ff.relatedness.test$P.values[2]
ff.output$data_perm_pop_pvalue <- ifelse(ff.relatedness.test.data.population$P.values[2]==0,paste("<",1/perms),ff.relatedness.test.data.population$P.values[2])
ff.output$data_perm_loc_pvalue <- ifelse(ff.relatedness.test.data.location$P.values[2]==0,paste("<",1/perms),ff.relatedness.test.data.location$P.values[2])
ff.output$mantel.num.stat <- ff.mantel1$statistic
ff.output$mantel.num.p <- ff.mantel1$signif 
ff.output$mantel.bin.stat <- ff.mantel2$statistic
ff.output$mantel.bin.p <- ff.mantel2$signif 
ff.output$mantel.bin2.stat <-ff.mantel3$statistic
ff.output$mantel.bin2.p <- ff.mantel3$signif 

# male-male dyads-----

label <- "male-male dyads"

# get group by individual matrices
mm.gbi <- get_group_by_individual(transmute(mm.obs, ID= mm.obs$bat, Group=mm.obs$group), data_format="individuals")
str(mm.gbi) # 108 group observations, 172 bats

# adjust gbi for threshold
mm.gbi <- mm.gbi[,which(colSums(mm.gbi)>=threshold)]
mm.gbi <- mm.gbi[which(rowSums(mm.gbi)>0),]

# select groups in gbi
mm.groups <- groups[which(groups$group %in% rownames(mm.gbi)),]

# check that groups dataframe matches groups in gbi
rownames(mm.gbi)==mm.groups$group

# create location-year variable for permuting bats within location/pop and year
mm.groups$date <- as.Date(mm.groups$CaptureDate, "%m/%d/%y")
mm.groups$location.year <- paste(mm.groups$Location, substring(as.character(mm.groups$date), 1,4), sep=".")
mm.groups$pop.year <- paste(mm.groups$Population, substring(as.character(mm.groups$date), 1,4), sep=".")
str(mm.groups)

# get network
mm.network <- get_network(association_data=mm.gbi, 
                          data_format = "GBI", 
                          association_index = "SRI", 
                          identities = NULL, 
                          which_identities = NULL, 
                          times = NULL, 
                          locations =  mm.groups$location.year,
                          which_locations = NULL, 
                          start_time = NULL, 
                          end_time = NULL, 
                          classes = NULL, 
                          which_classes = NULL)

# the values in this network are the simple ratio index which =
# the number of times individuals a and b were observed together divided by:
# number of: times a was seen without b + times b was seen without a + times a and b observed at same time but not together

#_get relatedness of bats in network
mm.relatedness.m <- get_relatedness_matrix(relatedness, mm.network)

# adjust newtork to include just bats with known relatedness
mm.network2 <- subset_network_relatedness(network=mm.network, relatedness.m=mm.relatedness.m)

# test
colnames(mm.relatedness.m)==colnames(mm.network2)

# make binary social network 
mm.network2.binary <- ifelse(mm.network2==0, 0, 1)

# make binary relatedness network
mm.relatedness.m.binary <- ifelse(mm.relatedness.m>0.25, 1, 0)

# mantel tests
mm.mantel1 <- mantel(mm.network2, mm.relatedness.m)
mm.mantel2 <- mantel(mm.network2.binary, mm.relatedness.m)
mm.mantel3 <- mantel(mm.network2.binary, mm.relatedness.m.binary)

#get node permuted networks
mm.networks_nodeperm <- get_node_permutations(mm.network2, perms)

#_get node perm results
mm.relatedness.test <- test_relatedness(gbi=mm.gbi, network=mm.network2, relatedness.m=mm.relatedness.m, networks_perm = mm.networks_nodeperm)
mm.relatedness.test

# test against datastream permuted networks (within population and year)
mm.networks_dataperm_population <- network_permutation(mm.gbi,data_format= "GBI", permutations= perms, returns=1, association_index = "SRI", 
                                                       locations = mm.groups$pop.year,
                                                       within_location = TRUE)

mm.relatedness.test.data.population <- test_relatedness(gbi=mm.gbi, network=mm.network2, relatedness.m=mm.relatedness.m, networks_perm = mm.networks_dataperm_population)
mm.relatedness.test.data.population

# test against datastream permuted networks (within location and year)
mm.networks_dataperm_location <- network_permutation(mm.gbi,data_format= "GBI", permutations= perms, returns=1, association_index = "SRI", 
                                                     locations = mm.groups$location.year,
                                                     within_location = TRUE)

mm.relatedness.test.data.location <- test_relatedness(gbi=mm.gbi, network=mm.network2, relatedness.m=mm.relatedness.m, networks_perm = mm.networks_dataperm_location)
mm.relatedness.test.data.location

# plot results
mm.cv.plot <- test_cv(mm.network, networks_perm = mm.networks_dataperm_location, label="mm. ")
test_cv(mm.network, networks_perm = mm.networks_dataperm_population, label="mm. ")


# compile data
mm.output <- data.frame(threshold=threshold)
mm.output$n.obs <- sum(mm.gbi)
mm.output$n.groups <- nrow(mm.gbi)
mm.output$n.bats <- ncol(mm.gbi)
mm.output$locations <- length(unique(mm.groups$Location))
mm.output$mean.sri <- mean(mm.network, na.rm = T)
mm.output$cv <- get_cv(mm.network)
mm.output$density <- sum(mm.network2.binary)/(dim(mm.network2.binary)[1]*(dim(mm.network2.binary)[1]-1)*0.5)
mm.output$cv_pvalue <- gsub(")","",unlist(strsplit(mm.cv.plot$labels$title,"= ",")"))[2])
mm.output$relatedness_association_beta <- mm.relatedness.test$coefficients[2]
mm.output$node_perm_pvalue <- mm.relatedness.test$P.values[2]
mm.output$data_perm_pop_pvalue <- ifelse(mm.relatedness.test.data.population$P.values[2]==0,paste("<",1/perms),mm.relatedness.test.data.population$P.values[2])
mm.output$data_perm_loc_pvalue <- ifelse(mm.relatedness.test.data.location$P.values[2]==0,paste("<",1/perms),mm.relatedness.test.data.location$P.values[2])
mm.output$mantel.num.stat <- mm.mantel1$statistic
mm.output$mantel.num.p <- mm.mantel1$signif 
mm.output$mantel.bin.stat <- mm.mantel2$statistic
mm.output$mantel.bin.p <- mm.mantel2$signif 
mm.output$mantel.bin2.stat <-mm.mantel3$statistic
mm.output$mantel.bin2.p <- mm.mantel3$signif 

# COMPILE DATA----

# compile dataframes
t <- 
  t(rbind(ad.output, ff.output, mm.output))[1:13,] 

colnames(t) <- c("adults", "females", "males") 
rownames(t) <- c(
  "minimum number of observations for a bat to be included",
  "number of observations",
  "number of co-roosting groups observed",
  "number of bats",
  "number of roosts used",
  "mean association (simple ratio index)",
  "social differentiation (coefficient of variation of SRI)",
  "actual/possible observed associations",
  "social diffentiation p-value",
  "effect of relatedness on association (beta)",
  "network permutation p-value",
  "pre-network permutation controlling for population and year",
  "pre-network permutation controlling for roost and year")
  
output <- 
  t %>% 
  as.data.frame(stringsAsFactors=F) %>% 
  rownames_to_column()
output

# differences by sex ------
# does sex combination of dyad (FF, MM, FM) influence SRI or relatedness?

# first relatedness

# get all dyads (with no threshold)
t.gbi <- get_group_by_individual(transmute(ad.obs, ID= ad.obs$bat, Group=ad.obs$group), data_format="individuals")
t.gbi <- t.gbi[,which(colSums(t.gbi)>0)]
t.gbi <- t.gbi[which(rowSums(t.gbi)>0),]
t.groups <- groups[which(groups$group %in% rownames(t.gbi)),]
rownames(t.gbi)==t.groups$group
t.network <- get_network(association_data=t.gbi, 
                          data_format = "GBI", 
                          association_index = "SRI")
t.relatedness.m <- get_relatedness_matrix(relatedness, t.network)


sex.dyad <- t.relatedness.m 
sex.dyad[,] <- NA

# create matching matrix that labels dyads as MM, FF, or FM
# first create empty matrix same size as network and...
# fill in empty matrix with MM, FF, or FM
for (i in 1:dim(sex.dyad)[1]) { 
  for (t in 1:dim(sex.dyad)[1]){
    sex.dyad[i,t] <- if_else(rownames(sex.dyad)[i] %in% females & colnames(sex.dyad)[t] %in% females,"FF",
                             if_else(rownames(sex.dyad)[i] %in% males & colnames(sex.dyad)[t] %in% males, "MM", 
                                     if_else(rownames(sex.dyad)[i] %in% females & colnames(sex.dyad)[t] %in% males, "FM",
                                             if_else(rownames(sex.dyad)[i] %in% males & colnames(sex.dyad)[t] %in% females, "FM", "NA"))))
  }
}

# make numeric dyads representing sex combination of dyad
FF <- ifelse(sex.dyad=="FF",1,0)
MM <- ifelse(sex.dyad=="MM",1,0)
FM <- ifelse(sex.dyad=="FM",1,0)

# sample sizes


# are male-male dyads more or less related than other dyads? (p is one-tailed !!)
(temp <- mantel(t.relatedness.m, MM)) # 
MM.relatedness.stat <- temp$statistic
MM.relatedness.p <- temp$signif
MM.relatedness.number.bats <- max(colSums(MM))

# are female-female dyads more or less related than other dyads? (p is one-tailed !!)
(temp <- mantel(t.relatedness.m, FF)) # 
FF.relatedness.stat <- temp$statistic
FF.relatedness.p <- temp$signif
FF.relatedness.number.bats <- max(colSums(FF))

# are mixed-sex dyads more or less related than other dyads? (p is one-tailed !!)
(temp <- mantel(t.relatedness.m, FM))# not different
FM.relatedness.stat <- temp$statistic
FM.relatedness.p <- temp$signif
FM.relatedness.number.bats <- sum(unique(colSums(FM)))


# now repeat above with association

# create matching matrix that labels dyads as MM, FF, or FM
# first create empty matrix same size as network
sex.dyad <- ad.network
dim(sex.dyad)
sex.dyad[,] <- NA

# fill in empty matrix with MM, FF, or FM
for (i in 1:dim(sex.dyad)[1]) { 
  for (t in 1:dim(sex.dyad)[1]){
    sex.dyad[i,t] <- if_else(rownames(sex.dyad)[i] %in% rownames(ff.network) & colnames(sex.dyad)[t] %in% colnames(ff.network),"FF",
                             if_else(rownames(sex.dyad)[i] %in% rownames(mm.network) & colnames(sex.dyad)[t] %in% colnames(mm.network), "MM", "FM"))
  }
}

# make numeric dyads representing sex combination of dyad
FF <- ifelse(sex.dyad=="FF",1,0)
MM <- ifelse(sex.dyad=="MM",1,0)
FM <- ifelse(sex.dyad=="FM",1,0)


# are male-male dyads more or less associated than other dyads? (p is one-tailed !!)
t <- mrqap.custom.null(ad.network~MM, random.y= ad.networks_dataperm_population, test.statistic = "beta")
MM.SRI.beta <- t$coefficients[2]
MM.SRI.p <- t$P.values[2]

# are female-female dyads more or less associated than other dyads? (p is one-tailed !!)
t <- mrqap.custom.null(ad.network~FF, random.y= ad.networks_dataperm_population, test.statistic = "beta")
FF.SRI.beta <- t$coefficients[2]
FF.SRI.p <- t$P.values[2]

# are mixed-sex dyads more or less associated than other dyads? (p is one-tailed !!)
t <- mrqap.custom.null(ad.network~FM, random.y= ad.networks_dataperm_population, test.statistic = "beta")
FM.SRI.beta <- t$coefficients[2]
FM.SRI.p <- t$P.values[2]

# compile data
t <- 
  rbind(
  MM.relatedness.stat, 
  MM.relatedness.p, 
  MM.relatedness.number.bats, 
  FF.relatedness.stat, 
  FF.relatedness.p, 
  FF.relatedness.number.bats,
  FM.relatedness.stat, 
  FM.relatedness.p, 
  FM.relatedness.number.bats, 
  MM.SRI.beta, 
  MM.SRI.p, 
  FF.SRI.beta, 
  FF.SRI.p, 
  FM.SRI.beta, 
  FM.SRI.p) %>% 
  as.data.frame()
colnames(t) <- c("adults")
rownames(t) <- c(
  "Do male-male dyads have higher/lower relatedness than dyads with females? mantel Pearson's r =",
  "Do male-male dyads have higher relatedness than dyads with females? p = ",
  "Number of adult males used = ",
  "Do female-female dyads have higher/lower relatedness than dyads with males? mantel Pearson's r =",
  "Do female-female dyads have higher relatedness than dyads with males? p = ",
  "Number of adult females used = ",
  "Do female-male dyads have higher/lower relatedness than same-sex dyads? mantel Pearson's r =",
  "Do female-male dyads have higher relatedness than same-sex dyads? p = ",
  "Number of adult bats used = ",
  "Do male-male dyads have higher/lower association than dyads with females? QAP beta =",
  "Do male-male dyads have higher/lower association than dyads with females? QAP p =",
  "Do female-female dyads have higher/lower association than dyads with males? QAP beta =",
  "Do female-female dyads have higher/lower association than dyads with males? QAP p =",
  "Do female-male dyads have higher/lower association than same-sex dyads? QAP beta =",
  "Do female-male dyads have higher/lower association than same-sex dyads? QAP p =") 

dyad.sex.results <- 
  t %>% 
  rownames_to_column() %>% 
  mutate(females= NA, males= NA)

str(output)
str(dyad.sex.results)

output2 <- 
  rbind(output, dyad.sex.results)

time <- substr(Sys.time(),1,16)

# save data
write.csv(output2, file= paste("results",time,"_perms=",perms, ".csv", sep=""), na="")


# figure 1-----

network <- ff.network2
relatedness.m <-  ff.relatedness.m
diag(network) <- NA
diag(relatedness.m) <- NA
network[lower.tri(network)] <- NA
relatedness.m[lower.tri(relatedness.m)] <- NA
rdf <- as.data.frame(cbind(as.vector(network),as.vector(relatedness.m)))
colnames(rdf) <- c("SRI","Relatedness") 
rdf$sex <- "female-female"
rdf1 <- rdf


network <- mm.network2
relatedness.m <-  mm.relatedness.m
diag(network) <- NA
diag(relatedness.m) <- NA
network[lower.tri(network)] <- NA
relatedness.m[lower.tri(relatedness.m)] <- NA
rdf <- as.data.frame(cbind(as.vector(network),as.vector(relatedness.m)))
colnames(rdf) <- c("SRI","Relatedness") 
rdf$sex <- "male-male"
rdf2<- rdf

rdf <- 
  rbind(rdf1,rdf2) %>% 
  filter(!is.na(SRI)) %>% 
  filter(!is.na(Relatedness))

# scatterplot (hard to interpret due to number of zeros)
rplot <- 
  ggplot(data=rdf, aes(x=Relatedness, y=SRI, color=sex)) + 
  geom_point(alpha=0.5) + 
  geom_smooth(method=lm)+
  theme(plot.title = element_text(hjust = 0.5))+
  ggtitle("effect of relatedness on association in adult same-sex dyads") +
  labs(x="Relatedness estimate", y="Association (simple ratio index)")+
  scale_color_manual(values=c("black", "dark grey"))
rplot

# violin plot (Figure 1)
vplot <- 
  rdf %>%
  mutate(relatedness2= if_else(Relatedness < 0.25, "<0.25", ">0.25")) %>% 
  ggplot(aes(x=relatedness2, y=SRI, color=sex)) +
    facet_wrap(~sex)+
    geom_violin(aes(fill=sex), scale="area")+
    geom_jitter(alpha=0.5, width= 0.05) + 
    ggtitle("distribution of association in related and unrelated adult same-sex dyads") +
    theme(plot.title = element_text(hjust = 0.5))+
    labs(x="relatedness estimate", y="association (simple ratio index)")+
    theme(strip.text.x = element_blank())+
    theme(legend.position = "top")+
    scale_color_manual(values=c("black", "black"))+
    scale_fill_manual(values=c("dark grey", "white"))+
    theme_cowplot()
 vplot 
  

# sample size plot-----
ad.gbi <- get_group_by_individual(transmute(ad.obs, ID= ad.obs$bat, Group=ad.obs$group), data_format="individuals")
ad.gbi <- ad.gbi[,which(colSums(ad.gbi)>=1)]
ad.gbi <- ad.gbi[which(rowSums(ad.gbi)>0),]
 
 
df <- data.frame(obs=1:12)
df$bats <- NA
for (i in 1:12) {
  df$bats[i] <-  sum(colSums(ad.gbi)>=i)
}
df

ggplot (data=df)+
  geom_point(aes(x=obs, y=bats))+
  geom_line(aes(x=obs, y=bats))+
  xlab("minimum number of observations required to include a bat")+
  ylab("number of adult bats included in analysis")+
  geom_text(aes(x=obs +0.1,y=bats+5, label=bats), hjust=0, vjust=0)+
  scale_x_continuous(breaks=1:12)


# sex-biased dispersal analysis-----
str(juveniles)

# plot days between first and last capture
plot <- 
  juveniles %>% 
  mutate(delay= Days.between.juvenile.and.last.adult.capture) %>% 
  ggplot(aes(x=Sex, y= delay, color=Sex))+
  geom_violin()+
  geom_jitter(size=1, width=0.05)+
  scale_color_manual(values=c("black", "dark grey"))+
  ylab("Days between first capture and last adult capture")+
  xlab("Sex of juvenile")+
  theme_cowplot()+
  coord_flip()
plot

d <- juveniles
d %>% 
  mutate(delay= Days.between.juvenile.and.last.adult.capture) %>% 
  select(Sex, delay)

d$days <-  d$Days.between.juvenile.and.last.adult.capture
fit <- var.test((d$days[which(d$Sex=="M")]), (d$days[which(d$Sex=="F")]))
fit

# permutation test

# get observed F value (ratio of variances)
obs <- fit$statistic

# generate expected values expected by chance
exp <- rep(NA, perms)
rand <- d

# do the following 1000 times...
set.seed(1)
for (i in 1:perms){
  # randomize sex in observed data to get new randomized data
  rand$Sex <- sample(rand$Sex) 
  # get expected value from randomized data
  exp[i] <- var.test((rand$days[which(rand$Sex=="F")]), (rand$days[which(rand$Sex=="M")]))$statistic
}

# plot expected values (and observed as vertical line)
hist(exp-1)
abline(v=obs-1)

# calculate one-sided p-value (null hypothesis is that F = 1)
p <- as.numeric(ifelse(obs>1,mean(exp>obs),mean(obs>exp)))
p
# estimate two-sided p-value by doubling this number 
p*2

# are males with crusts in the same group more related?-----
d <- 
  males_together %>% 
  mutate(dyad=ifelse (Male1<Male2, paste(Male1, Male2, sep="_"), paste(Male2, Male1, sep="_")))

t <- 
  raw.relatedness %>% 
  mutate(dyad=ifelse (ID1<ID2, paste(ID1, ID2, sep="_"), paste(ID2, ID1, sep="_")))

# add kinship
d$relatedness <- t$relatedness[match(d$dyad, t$dyad)]

# inspect
d
# 4 related pairs

# get observed mean relatedness
obs <- 
  mean(d$relatedness, na.rm=T)
obs
# get expected mean relatedness

# get male captures from same time and locations
possible.males <- 
  all.obs %>% 
  filter(date>= min(as.Date(d$CaptureDate, "%m/%d/%y"))) %>% 
  filter(date<= max(as.Date(d$CaptureDate, "%m/%d/%y"))) %>% 
  filter(age== "A") %>% 
  filter(sex== "M"|sex=="m") %>% 
  #filter(location %in% unique(d$RoostLocation)) %>% 
  group_by(bat) %>% 
  summarize(n=n()) %>% 
  pull(bat)

exp <- rep(NA, perms)
for (i in 1:perms){
  # get possible males
  rand.d <- 
    data.frame(Male1= sample(possible.males, size=20, replace = T), 
             Male2=sample(possible.males, size=20, replace =T), 
             stringsAsFactors = F) %>% 
    filter(Male1!=Male2) %>% 
    sample_n(nrow(d)) %>% 
    mutate(dyad=ifelse (Male1<Male2, paste(Male1, Male2, sep="_"), paste(Male2, Male1, sep="_")))
  # add kinship
  rand.d$relatedness <- t$relatedness[match(rand.d$dyad, t$dyad)]
  exp[i] <- 
    mean(rand.d$relatedness, na.rm=T)
}

quantile(exp, probs=c(0.025, 0.975))
mean(obs<=exp)

# roost use by sex------

# get bats seen 4 times or more
bats_seen_4times <- 
  ad.obs %>% 
  group_by(bat) %>% 
  summarize(n=n()) %>% 
  filter(n>3) %>% 
  pull(bat)

# get means by sex
ad.obs %>% 
  filter(bat %in% bats_seen_4times) %>% 
  group_by(bat, sex, location) %>% 
  summarize(n=n()) %>% 
  group_by(bat, sex) %>% 
  summarize(n.roosts=n()) %>% 
  group_by(sex) %>% 
  summarize(mean.n.roosts=mean(n.roosts), sd= sd(n.roosts), n=n()) 

ad.obs %>% 
  filter(bat %in% bats_seen_4times) %>% 
  group_by(bat, location) %>% 
  summarize(obs=n()) %>% 
  group_by(bat) %>% 
  summarize(n.roosts=n()) %>% 
  pull(n.roosts) %>% 
  sd()

# perm test
obs <- 
  ad.obs %>% 
  filter(bat %in% bats_seen_4times) %>% 
  group_by(bat, sex, location) %>% 
  summarize(n=n()) %>% 
  group_by(bat, sex) %>% 
  summarize(n.roosts=n()) %>% 
  group_by(sex) %>% 
  summarize(mean=mean(n.roosts)) %>% 
  pull(mean) %>% 
  diff()
exp <-rep(NA, perms) 
for (i in 1:perms) {
  exp[i] <- 
    ad.obs %>% 
    filter(bat %in% bats_seen_4times) %>% 
    group_by(bat, sex, location) %>% 
    summarize(n=n()) %>% 
    group_by(bat, sex) %>% 
    summarize(n.roosts=n()) %>%
    ungroup() %>% 
    mutate(sex= sample(sex)) %>% 
    group_by(sex) %>% 
    summarize(mean=mean(n.roosts)) %>% 
    pull(mean) %>% 
    diff()
}
hist(exp)
p <- mean(obs>exp)
p
