# Supplementary material for: Social structure and relatedness in the fringe-lipped bat (Trachops cirrhosus)
Source: R Soc Open Sci. 2020 Apr 15;7(4):192256. doi: 10.1098/rsos.192256 (PMC7211832; doi:10.1098/rsos.192256)
Supplement: Data [file rsos192256supp2.zip]

Archive with 14 entries (11 files):
- Trachops_data/
- Trachops_data/Trachops_two_crusty_males.csv
- __MACOSX/
- __MACOSX/Trachops_data/
- __MACOSX/Trachops_data/._Trachops_two_crusty_males.csv
- Trachops_data/Trachops_groups.csv
- __MACOSX/Trachops_data/._Trachops_groups.csv
- Trachops_data/Trachops_TrioML.csv
- __MACOSX/Trachops_data/._Trachops_TrioML.csv
- Trachops_data/Trachops_attributes.csv
- __MACOSX/Trachops_data/._Trachops_attributes.csv
- Trachops_data/Trachops_juveniles.csv
- __MACOSX/Trachops_data/._Trachops_juveniles.csv
- __MACOSX/._Trachops_data
