# Supplementary material for: Social structure and relatedness in the fringe-lipped bat (Trachops cirrhosus)
Source: R Soc Open Sci. 2020 Apr 15;7(4):192256. doi: 10.1098/rsos.192256 (PMC7211832; doi:10.1098/rsos.192256)
Supplement: Data [file rsos192256supp2.zip › Trachops_data/Trachops_two_crusty_males.csv]

CaptureDate	RoostLocation	Male1	Male2
11/16/15	T11	2012-73	2014-71
12/7/15	T13	2010-10	2014-71
3/11/16	Bunker7	2013-23	2013-15
10/6/16	T9	2013-18	2015-28
10/22/16	T20	2014-02	2015-16
11/18/16	T20	2014-02	2015-16
12/14/16	T11	2012-09	2013-18
4/5/17	T12	2012-09	2017-08
8/28/17	T23	2016-32	2017-21
