# Supplementary material for: Social structure and relatedness in the fringe-lipped bat (Trachops cirrhosus)
Source: R Soc Open Sci. 2020 Apr 15;7(4):192256. doi: 10.1098/rsos.192256 (PMC7211832; doi:10.1098/rsos.192256)
Supplement: Data [file rsos192256supp2.zip › Trachops_data/Trachops_attributes.csv]

BatId	Name	Sex	Age at first capture	FirstCapture	LastCaptureRoost	LastCaptureJuv
2008-16	Rachelita	F	N/A	3/20/08	10/6/16	n/a
2010-02	Orphe	F	A	2/1/10	6/9/13	n/a
2010-03	Leslie	F	A	2/1/10	6/28/13	n/a
2010-10	Diego	M	A	2/15/10	3/28/16	n/a
2010-11	Bruce Lee	M	A	2/18/10	11/23/12	n/a
2010-23	Melanie	F	A	4/29/10	8/28/16	n/a
2010-33	Ralph	M	A	6/18/10	11/23/12	n/a
2011-38	Felipo	M	A	10/4/11	3/19/13	n/a
2011-46	Dr. Seuss	M	A	10/20/11	4/27/13	n/a
2011-54	Cindy Lou Who	F	A	11/17/11	1/31/16	n/a
2011-57	Duke	M	A	12/5/11	11/28/14	n/a
2011-58	Fresca	F	A	12/7/11	12/8/16	n/a
2011-59	Mister Peanut	M	A	12/11/11	8/17/13	n/a
2012-09	Cyclops	M	A	1/30/12	4/5/17	n/a
2012-14	Ninja	M	N/A	6/20/07	4/19/13	n/a
2012-20	Andrew	M	A	4/19/12	3/2/16	n/a
2012-38	Rothko	F	J	7/2/12	1/19/13	7/2/12
2012-45	Andy	M	A	7/9/12	7/9/12	n/a
2012-54	Salome	M	J	9/4/12	2/9/13	9/4/12
2012-57	Sharapova	F	A	9/23/12	10/10/14	n/a
2012-62	Charlie	M	A	10/25/12	2/9/17	n/a
2012-64	Reginald	M	A	11/7/12	11/7/12	n/a
2012-65	Marie Curie	F	A	11/7/12	6/28/13	n/a
2012-66	Ummat	M	A	11/7/12	11/7/12	n/a
2012-67	Topanga	F	A	12/3/12	12/3/12	n/a
2012-68	Dip Dopson	F	A	12/3/12	12/3/12	n/a
2012-69	Evelyn	F	A	12/3/12	12/3/12	n/a
2012-70	Inti	F	A	12/3/12	12/3/12	n/a
2012-71	Susi	F	A	12/3/12	2/22/17	n/a
2012-72	Chip Dipson	F	A	12/3/12	8/10/16	n/a
2012-73	Tom	M	A	12/12/12	5/13/16	n/a
2013-01	Kristina	F	A	1/19/13	4/10/17	n/a
2013-02	Mallory	F	A	1/19/13	1/19/13	n/a
2013-03	Bashful	F	A	1/24/13	1/31/16	n/a
2013-04	Doc	F	A	1/24/13	4/27/13	n/a
2013-05	Dopey	F	A	1/24/13	10/10/14	n/a
2013-06	Grumpy	M	A	1/24/13	8/17/13	n/a
2013-07	Queen Grimhilde	F	A	1/24/13	5/4/17	n/a
2013-08	Esperanza	F	A	1/24/13	10/10/14	n/a
2013-09	Sneezy	M	A	10/20/11	3/30/13	n/a
2013-10	Sleepy	M	A	1/24/13	4/10/17	n/a
2013-11	Snow White	F	A	1/24/13	4/27/13	n/a
2013-13	Leia	F	A	2/9/13	4/19/13	n/a
2013-14	Elden	M	A	2/14/13	6/28/13	n/a
2013-15	Archie	M	A	2/25/13	9/24/17	n/a
2013-16	Anansi	M	A	2/27/13	3/6/13	n/a
2013-18	Luke	M	A	3/11/13	8/4/17	n/a
2013-19	Jane Goodall	F	A	3/11/13	6/26/13	n/a
2013-20	Ulrike	F	A	3/11/13	4/27/16	n/a
2013-21	Temple Grandin	F	A	3/11/13	8/2/13	n/a
2013-22	Seth	M	A	3/11/13	3/11/13	n/a
2013-23	Zebra	M	A	3/19/13	3/11/16	n/a
2013-29	Jupiter	M	A	4/19/13	4/19/13	n/a
2013-32	Yanko	M	A	4/29/13	10/18/15	n/a
2013-36	Floresito	M	J	6/9/13	7/28/13	7/28/13
2013-37	May	F	J	6/9/13	12/8/16	7/28/13
2013-38	Boo Radley	M	A	6/9/13	12/3/15	n/a
2013-39	Molly	F	J	6/9/13	6/9/13	6/9/13
2013-40	Laurie	F	J	6/9/13	3/2/16	7/28/13
2013-41	Hunter	M	J	6/13/13	6/26/13	6/26/13
2013-49	Hopi Hoekstra	F	J	8/2/13	9/24/17	8/2/13
2013-50	Dallas	M	J	8/2/13	8/2/13	8/2/13
2013-51	Hubancheva	F	J	8/17/13	8/4/17	8/17/13
2013-52	Ashley	F	J	8/17/13	8/17/13	8/17/13
2014-02	Kristian	M	A	2/1/14	5/22/17	n/a
2014-08	Apollo	M	A	3/5/14	2/10/16	n/a
2014-16	Blackbeard	M	A	4/7/14	7/16/16	n/a
2014-17	Lady Drake	F	A	4/20/14	2/9/17	n/a
2014-37	Obelix	M	A	5/7/14	5/13/16	n/a
2014-44	Ferdi	F	A	6/9/14	12/2/16	n/a
2014-45	Helga	M	J	6/16/14	2/24/16	6/16/14
2014-50	Quincy	M	J	6/22/14	5/13/16	6/22/14
2014-67	Hercules	M	SA	8/16/14	3/28/16	8/16/14
2014-68	Jack	M	SA	8/21/14	4/12/16	8/21/14
2014-69	Padm_ Amidala	F	A	9/2/14	9/2/14	n/a
2014-70	Feisty	M	A	9/30/14	10/15/18	n/a
2014-71	Fer	M	SA	10/10/14	1/31/16	10/10/14
2014-74	Billy	M	A	11/28/14	11/28/14	n/a
2014-75	Pope	M	A	11/28/14	11/28/14	n/a
2014-76	Francis	M	A	11/28/14	11/28/14	n/a
2015-01	Salma	F	J	1/18/15	2/7/15	2/7/15
2015-04	Esmeralda	F	A	2/7/15	4/23/16	n/a
2015-05	Loki	M	A	2/7/15	2/7/15	n/a
2015-06	Thor	M	A	2/7/15	3/30/15	n/a
2015-07	Uschi	F	A	2/7/15	2/7/15	n/a
2015-08	Simone	F	J	2/7/15	2/7/15	2/7/15
2015-16	Jamie Lannister	M	A	5/6/15	8/14/17	n/a
2015-24	Cornflakes	M	J	6/28/15	6/28/15	6/28/15
2015-25	Raisin bran	M	J	6/28/15	6/28/15	6/28/15
2015-28	Cracker Jacks	M	J	6/30/15	5/14/17	10/15/15
2015-29	Honey Bunches	M	J	6/30/15	5/13/16	6/30/15
2015-30	Susan	F	A	7/2/15	4/10/17	n/a
2015-31	Snickers	M	J	7/15/15	1/29/17	7/15/15
2015-33	Wheat-a-bicks	M	J	7/2/15	4/10/17	7/2/15
2015-34	Titi	F	J	7/5/15	6/18/17	7/5/15
2015-35	Tsion	F	J	7/5/15	1/31/16	7/5/15
2015-44	Bonita	F	A	7/30/15	9/26/15	n/a
2015-56	Bobby	M	J	9/16/15	4/10/17	9/16/15
2015-59	Gabe	F	J	9/19/15	3/2/16	9/19/15
2015-60	Karen	F	A	9/26/15	9/26/15	n/a
2015-61	Beatriz	F	A	9/26/15	8/14/17	n/a
2015-62	Ariane	F	A	9/26/15	9/26/15	n/a
2015-63	Pedro	M	A	9/26/15	9/26/15	n/a
2015-64	Dots	F	A	10/13/15	4/23/16	n/a
2015-66	Cynthia	F	J	10/24/15	9/24/17	10/24/15
2015-68	Vanessa	F	A	11/5/15	11/5/15	n/a
2015-69	Peter	M	A	11/5/15	11/5/15	n/a
2015-71	Grace	F	A	11/11/15	5/12/17	n/a
2015-72	Paula	F	A	11/11/15	5/12/17	n/a
2015-73	Ole	M	A	12/3/15	12/3/15	n/a
2016-01	Enrique	M	A	2/10/16	5/13/16	n/a
2016-02	Howard	M	A	2/10/16	5/13/16	n/a
2016-03	Gerry	M	A	2/19/16	2/19/16	n/a
2016-05	Mary J. Blige	F	A	2/24/16	1/29/17	n/a
2016-06	William	M	A	3/2/16	1/18/17	n/a
2016-07	Oreo	M	A	3/2/16	3/2/16	n/a
2016-08	Talia	F	A	3/2/16	12/8/16	n/a
2016-10	Moose	M	A	3/11/16	3/11/16	n/a
2016-21	Mueller	M	A	4/18/16	4/18/16	n/a
2016-22	Britta	F	A	4/18/16	12/2/16	n/a
2016-23	Gloriana	F	A	3/24/16	4/23/16	n/a
2016-29	Mesa Sunrise	M	J	5/19/16	10/15/18	5/19/16
2016-32	Time Cat	M	A	6/4/17	8/28/17	n/a
2016-34	Spock	M	J	6/24/16	12/10/16	n/a
2016-41	Lil' Sebastian	M	J	7/25/16	8/10/16	8/10/16
2016-43	Cinnamon Toast Crunch	M	J	7/28/16	1/29/17	7/28/16
2016-44	Honey Comb	F	J	7/28/16	1/29/17	7/28/16
2016-47	Whale Shark	M	J	7/30/16	12/8/16	7/30/16
2016-50	Mueslie - DIED	M	J	8/8/16	2/9/17	8/8/16
2016-51	Van Gogh	F	J	8/10/16	12/10/16	12/10/16
2016-52	Buttercup	F	A	8/10/16	8/10/16	n/a
2016-55	Momo	M	J	8/24/16	5/12/17	8/24/16
2016-58	The Sundance Kid	M	J	8/26/16	10/15/18	8/26/16
2016-63	Vivien	F	J	8/16/16	10/2/17	8/16/16
2016-65	Milagroso	M	A	11/19/16	11/19/16	n/a
2016-66	Otto	M	A	11/26/16	9/24/17	n/a
2016-68	Owen	M	A	12/2/16	12/2/16	n/a
2017-01	Prince	M	A	1/18/17	1/18/17	n/a
2017-08	Miles Davis	M	A	4/5/17	4/5/17	n/a
2017-09	Tonks	F	A	4/10/17	4/10/17	n/a
2017-10	Ginny	F	A	4/10/17	4/10/17	n/a
2017-11	Grimmie	M	J	5/4/17	5/4/17	5/4/17
2017-12	Fred Weasley	M	J	5/12/17	5/12/17	5/12/17
2017-13	Fleur Delacour	F	J	5/12/17	5/12/17	5/12/17
2017-14	Petunia Dursley	F	A	5/12/17	5/12/17	n/a
2017-20	Peanut	F	J	6/2/17	8/4/17	8/4/17
2017-21	Michael Phelps	M	A	6/4/17	8/28/17	n/a
2017-37	maggie	F	J	8/14/17	8/14/17	8/14/17
2017-38	jake	M	J	8/14/17	8/14/17	8/14/17
2017-40	Cereal	M	J	8/28/17	8/28/17	8/28/17
2017-41	Candy	F	J	8/28/17	8/28/17	8/28/17
2018-03	Ice king	m	J	5/29/18	7/10/18	7/10/18
2018-04	marlene	f	J	5/29/18	7/10/18	7/10/18
2018-05	Marcelo	m	A	5/29/18	5/29/18	n/a
2018-10	mbappe	m	A	7/10/18	10/15/18	n/a
2018-11	neymar	m	A	7/10/18	10/15/18	n/a
2018-17	Cheerio	M	J	8/8/18	11/15/18	11/15/18
