# Supplementary material for: Social structure and relatedness in the fringe-lipped bat (Trachops cirrhosus)
Source: R Soc Open Sci. 2020 Apr 15;7(4):192256. doi: 10.1098/rsos.192256 (PMC7211832; doi:10.1098/rsos.192256)
Supplement: Data [file rsos192256supp2.zip › Trachops_data/Trachops_juveniles.csv]

BatId	Name	Sex	Age at first capture	Age at first roost capture	Times captured in roost and net	first capture date	Location of 1st capture	UTM X	UTM Y	first adult capture	Last adult capture	Location Name	UTM X	UTM Y	Days between juvenile and last adult capture	distance
2012-54	Salome	M	J	J	2	9/4/12	T24	637965.3	1012730	2/9/13	2/9/13	T24	637965.3	1012730	511	0
2014-48	Oliver Twist	M	J	A	3	6/20/14	Frog Hut	642427.9	1008479	1/25/15	2/21/15	GAMBOA ROOST	643060.2	1008374	219	640.9589
2014-50	Quincy	M	J	A	4	6/22/14	Mudhole	640279.1	1010090	12/16/15	5/13/16	T4	640294.3	1010130	691	42.7907
2015-28	Cracker Jacks	M	J	A	10	6/30/15	btw J. Grande &Frijolito	640112	1010713	12/2/15	5/14/17	T9	640263.3	1010204	684	531.011
2015-29	Honey Bunches	M	J	A	3	6/30/15	btw J. Grande &Frijolito	640112	1010713	5/13/16	5/13/16	T4	640294.3	1010130	318	610.8374
2015-31	Snickers	M	J	A	3	7/15/15	?	639379.2	1011598	2/24/16	1/29/17	T17	639722.2	1011228	564	504.5285
2015-33	Wheat-a-bicks	M	J	A	4	7/2/15	Frijolito upstream bridge	639379.2	1011598	2/24/16	4/10/17	T17	639722.2	1011228	648	504.5285
2015-56	Bobby	M	J	A	2	9/16/15	Frijolito (downstream)	639415.5	1011568	4/10/17	4/10/17	T17	639722.2	1011228	572	457.8918
2016-34	Spock	M	J	J	9	6/24/16	La Seda	638812.8	1012039	2/22/17	8/14/17	T21	638430.5	1012301	416	463.4623
2016-43	Cinnamon Toast Crunch	M	J	A	2	7/28/16	Frijolito (downstream)	639415.5	1011568	1/29/17	1/29/17	T17	639722.2	1011228	185	457.8918
2016-50	Mueslie - DIED	M	J	A	2	8/8/16	PLANTATION RD	647321.6	1003539	2/9/17	2/9/17	TREE ROOST	647528.6	1003159	185	432.7228
2014-45	Helga	M	J	A	3	6/16/14	La Seda downstream	638846.8	1012030	2/24/16	2/24/16	T17	639722.2	1011228	618	1187.2359
2016-55	Momo	M	J	A	2	8/24/16	Senafront	n/a		5/12/17	5/12/17	GAM RD DOUBLE TUNNEL	647693.3	1002916	261	#VALUE!
2012-38	Rothko	F	J	A	2	7/2/12	Frat House	639182.9	1011779	1/19/13	1/19/13	T18	639189.4	1011810	201	31.6741
2013-37	May	F	J	J	5	6/9/13	T24	637965.3	1012730	5/17/14	12/8/16	T24	637965.3	1012730	1189	0
2013-40	Laurie	F	J	J	3	6/9/13	T24	637965.3	1012730	3/2/16	3/2/16	T24	637965.3	1012730	908	0
2013-49	Hopi Hoekstra	F	J	J	10	8/2/13	BUNKER 1	641014.3	1008532	3/11/16	9/24/17	BPG	640904.3	1008566	1514	115.1347
2013-51	Hubancheva	F	J	J	9	8/17/13	T15	639955.2	1010912	9/2/14	8/4/17	T10	640271.9	1010259	1448	725.7464
2015-34	Titi	F	J	J	8	7/5/15	T9	640263.3	1010204	12/1/15	6/18/17	T9	640263.3	1010204	714	0
2015-35	Tsion	F	J	J	3	7/5/15	T9	640263.3	1010204	1/31/16	1/31/16	T12	640243.8	1010437	210	233.8146
2015-59	Gabe	F	J	A	2	9/19/15	T19	638632	1012176	3/2/16	3/2/16	T25	637876	1012785	165	970.7816
2015-66	Cynthia	F	J	A	12	10/24/15	Bunkers	640912.8	1008646	4/20/16	9/24/17	BPG	640904.3	1008566	701	80.4503
2016-42	Peppermint	F	J	J	7	7/26/16	GAMBOA ROOST	643060.2	1008374	6/27/17	3/26/18	GAMBOA ROOST	643060.2	1008374	336	0
2016-44	Honey Comb	F	J	A	2	7/28/16	Frijolito (downstream)	639400.1	1011577	1/29/17	1/29/17	T17	639722.2	1011228	185	474.9204
2016-63	Vivien	F	J	SA	4	8/16/16	Discovery Center	640606	1009932	3/27/17	8/3/17	T10	640271.9	1010259	352	467.4953
